# Supplementary material for: Clinical features and molecular landscape of cuproptosis signature‐related molecular subtype in gastric cancer
Source: Imeta. 2024 Apr 5;3(3):e190. doi: 10.1002/imt2.190 (PMC11183172; doi:10.1002/imt2.190)
Supplement: Supplementary file 2 — Supporting Information. [file IMT2-3-e190-s002.xlsx]

## Sheet: TableS1
Table S1. Spearman correlation coefficient of cuproptosis-related genes.
	ATP7A	ATP7B	CDKN2A	DBT	DLAT	DLD	DLST	FDX1	GCSH	GLS	LIAS	LIPT1	MTF1	PDHA1	PDHB	SLC31A1
ATP7A	1	-0.0383651	-0.0524174	0.259082	-0.2762	-0.268715	-0.220175	-0.194672	-0.317487	-0.198587	-0.132438	-0.00980525	0.0437132	-0.228323	-0.168963	-0.211331
ATP7B	-0.0383651	1	0.122237	-0.152907	0.0421438	0.129556	0.170127	0.281653	-0.0266922	-0.0881433	0.0776143	-0.106769	-0.0508498	0.208386	-0.0705173	0.221527
CDKN2A	-0.0524174	0.122237	1	-0.125154	0.203327	0.0035823	-0.0170342	0.156083	0.126182	0.222348	-0.163031	-0.18542	-0.0198198	0.184964	0.0794356	0.0565001
DBT	0.259082	-0.152907	-0.125154	1	-0.485703	-0.36796	0.00431559	-0.490126	-0.179285	0.00450552	-0.209057	-0.158943	0.207625	-0.220788	-0.0835698	-0.168788
DLAT	-0.2762	0.0421438	0.203327	-0.485703	1	0.354892	0.206201	0.6272	0.360783	0.101079	0.308027	0.0968259	-0.0270124	0.382721	0.2539	0.235282
DLD	-0.268715	0.129556	0.0035823	-0.36796	0.354892	1	0.166074	0.4356	0.19333	0.121756	0.360182	0.263528	-0.124757	0.309859	0.145112	0.0118384
DLST	-0.220175	0.170127	-0.0170342	0.00431559	0.206201	0.166074	1	0.116732	0.0936623	0.00476665	0.232087	-0.0487226	0.00574049	0.287394	0.04801	0.170181
FDX1	-0.194672	0.281653	0.156083	-0.490126	0.6272	0.4356	0.116732	1	0.185727	0.10509	0.189641	0.0696023	-0.0865488	0.359406	0.106901	0.205189
GCSH	-0.317487	-0.0266922	0.126182	-0.179285	0.360783	0.19333	0.0936623	0.185727	1	0.232694	0.140592	0.0854785	-0.15058	0.266406	0.248409	0.0243333
GLS	-0.198587	-0.0881433	0.222348	0.00450552	0.101079	0.121756	0.00476665	0.10509	0.232694	1	-0.0916204	0.0349201	-0.182576	0.0425582	0.0453325	-0.0831519
LIAS	-0.132438	0.0776143	-0.163031	-0.209057	0.308027	0.360182	0.232087	0.189641	0.140592	-0.0916204	1	0.318994	-0.0477724	0.161616	0.0415893	0.176327
LIPT1	-0.00980525	-0.106769	-0.18542	-0.158943	0.0968259	0.263528	-0.0487226	0.0696023	0.0854785	0.0349201	0.318994	1	-0.0455415	-0.0215684	0.175097	-0.137172
MTF1	0.0437132	-0.0508498	-0.0198198	0.207625	-0.0270124	-0.124757	0.00574049	-0.0865488	-0.15058	-0.182576	-0.0477724	-0.0455415	1	-0.048402	-0.126606	0.123626
PDHA1	-0.228323	0.208386	0.184964	-0.220788	0.382721	0.309859	0.287394	0.359406	0.266406	0.0425582	0.161616	-0.0215684	-0.048402	1	-0.0734108	0.237485
PDHB	-0.168963	-0.0705173	0.0794356	-0.0835698	0.2539	0.145112	0.04801	0.106901	0.248409	0.0453325	0.0415893	0.175097	-0.126606	-0.0734108	1	-0.283999
SLC31A1	-0.211331	0.221527	0.0565001	-0.168788	0.235282	0.0118384	0.170181	0.205189	0.0243333	-0.0831519	0.176327	-0.137172	0.123626	0.237485	-0.283999	1

## Sheet: TableS2
Table S2. Clinical characteristics of included cohorts.
Clinical Characteristics of ACRG cohort (n = 298)						Clinical Characteristics of Yonsei cohort (n = 433)						Clinical Characteristics of TCGA cohort (n = 408)
	CSC1	CSC2	CSC3	CSC4			CSC1	CSC2	CSC3	CSC4			CSC1	CSC2	CSC3	CSC4
Age						Age						Age
≥60	77	48	32	35		≥60	44	111	71	25		≥60	61	81	81	61
＜60	35	20	21	30		＜60	33	64	69	16		＜60	23	37	31	29
Gender						Gender						Gender
Female	40	19	12	30		Female	21	58	43	15		Female	32	42	40	31
Male	72	49	41	35		Male	56	117	97	26		Male	52	78	72	61
pStage						pnStage						pStage
I	20	7	0	3		N0	25	32	19	4		I	17	15	13	10
II	42	19	19	16		N1	27	72	72	17		II	26	38	38	22
III	30	21	16	28		N2	20	54	43	15		III	33	45	53	41
IV	20	21	18	18		N3	5	17	6	5		IV	6	16	6	12
Microsatellite Instability						ptStage						Molecular Subtype
MSS	42	9	3	10		T1	6	4	1	0		CIN	26	63	75	59
MSI-H	70	58	49	55		T2	7	19	12	0		EBV	10	6	10	4
EBV						T3	20	29	28	15		GS	4	24	6	15
Negative	93	61	45	56		T4	44	123	99	26		MSI	35	24	13	8
Positive	8	0	4	6		Survival Status						Survival Status
Molecular Subtype						Living	49	89	71	15		Living	59	78	64	50
MSS/TP53-	33	35	19	19		Deceased	28	86	69	26		Deceased	25	42	48	42
MSS/TP53+	33	15	22	8		CSRS Subgroup						CSRS Subgroup
MSI	46	13	3	6		Low	70	93	22	0		Low	78	80	16	7
EMT	0	5	9	32		High	7	82	118	41		High	6	40	96	85
Survival Status												Immune Subtype
Living	75	28	22	21								C1	28	39	33	28
Deceased	37	40	31	44								C2	46	58	66	39
CSRS Subgroup												C3	1	16	4	13
Low	103	36	5	0								C4	3	4	0	2
High	9	32	48	65								C6	0	0	1	6
												MFP_an
												D	37	30	40	12
												F	6	32	18	44
												IE	35	35	34	12
												IE/F	5	23	18	22
												Clinical Data MSI Status
												MSI-H	36	25	10	8
												MSI-L	14	12	23	10
												MSS	34	83	79	74

## Sheet: TableS3
Table S3. Spearman correlation coefficient between CSRS score and biological function.
	CSRS	Lipoic Acid Metabolism	Citric Acid Cycle	Folate Biosynthesis	Pyruvate Metabolism	Mismatch Repair	Pan F TBRs	TMEscoreB plus	Glycogen Biosynthesis	Glycosaminoglycan Biosynthesis	CAF Peng	TAM Peng	Cytokine Receptors Li	iDC Bindea
CSRS	1	-0.348245	-0.750973	-0.280968	-0.65	-0.406235	0.453722	0.497207	0.491331	0.324805	0.358112	0.307095	0.441674	0.195787
Lipoic Acid Metabolism	-0.348245	1	0.390005	0.282036	0.296472	0.505774	-0.555042	-0.588237	-0.376419	-0.525213	-0.565812	-0.38146	-0.530413	-0.163114
Citric Acid Cycle	-0.750973	0.390005	1	0.446107	0.835266	0.359738	-0.379293	-0.465689	-0.315633	-0.349968	-0.372249	-0.342707	-0.497974	-0.182528
Folate Biosynthesis	-0.280968	0.282036	0.446107	1	0.356508	0.361619	-0.34072	-0.439023	-0.313032	-0.225682	-0.230292	-0.385372	-0.459053	-0.287324
Pyruvate Metabolism	-0.65	0.296472	0.835266	0.356508	1	0.217938	-0.255598	-0.310654	-0.207822	-0.338594	-0.393156	-0.260022	-0.415738	-0.165927
Mismatch Repair	-0.406235	0.505774	0.359738	0.361619	0.217938	1	-0.659556	-0.747845	-0.598898	-0.3247	-0.462273	-0.443728	-0.553214	-0.314116
Pan F TBRs	0.453722	-0.555042	-0.379293	-0.34072	-0.255598	-0.659556	1	0.901649	0.658538	0.59241	0.679963	0.612921	0.751014	0.399608
TMEscoreB plus	0.497207	-0.588237	-0.465689	-0.439023	-0.310654	-0.747845	0.901649	1	0.728394	0.614955	0.619976	0.642805	0.816519	0.417517
Glycogen Biosynthesis	0.491331	-0.376419	-0.315633	-0.313032	-0.207822	-0.598898	0.658538	0.728394	1	0.388625	0.305315	0.313018	0.465504	0.191237
Glycosaminoglycan Biosynthesis	0.324805	-0.525213	-0.349968	-0.225682	-0.338594	-0.3247	0.59241	0.614955	0.388625	1	0.613641	0.470896	0.655959	0.243788
CAF Peng	0.358112	-0.565812	-0.372249	-0.230292	-0.393156	-0.462273	0.679963	0.619976	0.305315	0.613641	1	0.562612	0.673667	0.388499
TAM Peng	0.307095	-0.38146	-0.342707	-0.385372	-0.260022	-0.443728	0.612921	0.642805	0.313018	0.470896	0.562612	1	0.878949	0.719131
Cytokine Receptors Li	0.441674	-0.530413	-0.497974	-0.459053	-0.415738	-0.553214	0.751014	0.816519	0.465504	0.655959	0.673667	0.878949	1	0.631031
iDC Bindea	0.195787	-0.163114	-0.182528	-0.287324	-0.165927	-0.314116	0.399608	0.417517	0.191237	0.243788	0.388499	0.719131	0.631031	1

## Sheet: TableS4
Table S4. Drug annotation of selected agents for CSRS-low and CSRS-high subtypes.
GDSC
	Cell Line Name	DepMap ID	Stripped Cell Line Name	CCLE Name	CSRS Score	CSRS Subgroup	NSC319726(P53 Mut Specific)	Thapsigargin(SERCA)	SB505124(TGFBR1/ACVR1B/ACVR1C)	5Z.7.Oxozeaenol(TAK1)	CAP232/TT232/TLN232	TANK1366(Tankyrase1/2 PARP5a/PARP5b)	GSK1904529A(IGF1R/IR)	LDN.193189
1	AGS	ACH-000880	AGS	AGS_STOMACH	-0.765069	Low	-1.30837	-4.42177	3.5867	1.15608	5.28112	3.19323	2.3213	2.02978
2	ECC10	ACH-000560	ECC10	ECC10_STOMACH	0.696462	High	-5.71904	-4.47054	1.61685	1.35504	3.98685	2.31547	1.42609	0.383971
3	FU97	ACH-000633	FU97	FU97_STOMACH	0.349691	High	-4.12817	-5.72466	0.651538	0.507064	2.68279	2.28766	1.17306	1.185
4	HGC-27	ACH-000847	HGC27	HGC27_STOMACH	0.528954	High	-2.1111	-7.0546	2.88073	-0.379918	2.10264	1.8215	0.251977	0.7492
5	MKN1	ACH-000351	MKN1	MKN1_STOMACH	-0.382673	Low	-2.91224	-3.28466	3.64632	0.994216	2.12562	3.05598	1.49636	1.04269
6	NUGC-3	ACH-000911	NUGC3	NUGC3_STOMACH	0.979217	High	-2.55851	-5.5428	1.88855	0.619478	2.63749	2.3575	-0.333371	1.26589
7	NUGC-4	ACH-000674	NUGC4	NUGC4_STOMACH	0.803352	High	-4.6406	-7.19834	2.38271	0.216257	4.71797	1.53467	1.42512	0.804108
8	OCUM-1	ACH-000247	OCUM1	OCUM1_STOMACH	0.460684	High	-4.18035	-4.68234	1.12007	1.36579	2.94622	3.65789	0.25053	1.42405
9	RERF-GC-1B	ACH-000144	RERFGC1B	RERFGC1B_STOMACH	0.680998	High	-5.68866	-3.69812	0.565373	1.08557	2.26208	2.21425	2.83739	-0.023734
10	SNU-1	ACH-000932	SNU1	SNU1_STOMACH	-0.525349	Low	0.49971	-3.93833	5.54555	1.38974	5.08858	3.83361	3.13242	2.48263
11	SNU-16	ACH-000581	SNU16	SNU16_STOMACH	-0.821202	Low	-1.62238	-2.61348	4.23552	1.53495	5.77164	2.92865	2.79964	1.41757
12	SNU-5	ACH-000303	SNU5	SNU5_STOMACH	0.0698799	High	-4.48343	-2.4785	4.94314	1.40511	3.64121	3.774	3.13325	1.35475
13	TGBC11TKB	ACH-000949	TGBC11TKB	TGBC11TKB_STOMACH	-1.10254	Low	-1.03403	-0.999737	3.88903	2.65021	5.47422	3.31569	2.42748	1.13367

## Sheet: TableS5
Table S5. The gene annotation of cuproptosis related genes.
Gene Symbol	Gene Title	Nucleotide Title	GenBank Accession	Chromosome Location	Chromosome Annotation	GO Function	GO Process	GO Component
PDHA1	pyruvate dehydrogenase (lipoamide) alpha 1	Homo sapiens pyruvate dehydrogenase (lipoamide) alpha 1 (PDHA1), transcript variant 1, mRNA	NM_000284	Xp22.1	Chromosome X, NC_000023.11 (19343893..19361707)	pyruvate dehydrogenase (NAD+) activity///pyruvate dehydrogenase (acetyl-transferring) activity///pyruvate dehydrogenase activity	acetyl-CoA biosynthetic process from pyruvate///glucose metabolic process///glyoxylate metabolic process///mitochondrial acetyl-CoA biosynthetic process from pyruvate///pyruvate metabolic process///regulation of acetyl-CoA biosynthetic process from pyruvate///tricarboxylic acid cycle	mitochondrial matrix///mitochondrion///mitochondrion///myelin sheath///nucleus///pyruvate dehydrogenase complex
GLS	glutaminase	Homo sapiens glutaminase (GLS), transcript variant 1, mRNA	NM_014905	2q32-q34	Chromosome 2, NC_000002.12 (190880821..190965552)	glutaminase activity///glutaminase activity///glutaminase activity///protein binding	cellular amino acid biosynthetic process///chemical synaptic transmission///glutamate biosynthetic process///glutamate biosynthetic process///glutamate secretion///glutamine catabolic process///glutamine catabolic process///protein homotetramerization///regulation of respiratory gaseous exchange by neurological system process///suckling behavior	cytosol///mitochondrial matrix///mitochondrial matrix///mitochondrion///mitochondrion
FDX1	ferredoxin 1	Homo sapiens ferredoxin 1 (FDX1), mRNA	NM_004109	11q22	Chromosome 11, NC_000011.10 (110429937..110464884)	2 iron, 2 sulfur cluster binding///electron carrier activity///electron carrier activity///iron ion binding	C21-steroid hormone biosynthetic process///cholesterol metabolic process///hormone biosynthetic process///oxidation-reduction process///small molecule metabolic process///sterol metabolic process	mitochondrial matrix///mitochondrion
SLC31A1	solute carrier family 31 member 1	Homo sapiens solute carrier family 31 member 1 (SLC31A1), mRNA	NM_001859	9q32	Chromosome 9, NC_000009.12 (113221528..113264492)	copper ion transmembrane transporter activity///copper uptake transmembrane transporter activity	cellular copper ion homeostasis///cellular response to cisplatin///copper ion import into cell///copper ion transmembrane transport///copper ion transport///drug transmembrane transport	integral component of plasma membrane///late endosome///neuronal cell body///plasma membrane///recycling endosome
ATP7B	ATPase copper transporting beta	Homo sapiens ATPase copper transporting beta (ATP7B), transcript variant 1, mRNA	NM_000053	13q14.3	Chromosome 13, NC_000013.11 (51932669..52012130, complement)	ATP binding///copper ion binding///copper-exporting ATPase activity///copper-exporting ATPase activity///copper-transporting ATPase activity///copper-transporting ATPase activity///protein binding///zinc ion binding	cellular copper ion homeostasis///cellular zinc ion homeostasis///circadian rhythm///copper ion export///copper ion import///copper ion transport///copper ion transport///intracellular copper ion transport///ion transmembrane transport///lactation///response to cAMP///response to copper ion///response to zinc ion///sequestering of calcium ion	Golgi membrane///colocalizes_with basolateral plasma membrane///bicellular tight junction///colocalizes_with cytoplasmic, membrane-bounded vesicle///integral component of plasma membrane///late endosome///membrane///mitochondrion///colocalizes_with perinuclear region of cytoplasm///colocalizes_with trans-Golgi network///trans-Golgi network membrane
ATP7A	ATPase copper transporting alpha	Homo sapiens ATPase copper transporting alpha (ATP7A), transcript variant 1, mRNA	NM_000052	Xq21.1	Chromosome X, NC_000023.11 (77910656..78050395)	ATP binding///copper ion binding///copper ion transmembrane transporter activity///copper-dependent protein binding///copper-exporting ATPase activity///copper-exporting ATPase activity///protein binding///superoxide dismutase copper chaperone activity	T-helper cell differentiation///blood vessel development///blood vessel remodeling///cartilage development///catecholamine metabolic process///cellular copper ion homeostasis///central nervous system neuron development///cerebellar Purkinje cell differentiation///collagen fibril organization///copper ion export///copper ion export///copper ion import///copper ion transport///detoxification of cop…	Golgi apparatus///basolateral plasma membrane///brush border membrane///cytosol///endoplasmic reticulum///integral component of plasma membrane///late endosome///membrane///neuron projection///neuronal cell body///perinuclear region of cytoplasm///plasma membrane///plasma membrane///secretory granule///trans-Golgi network///trans-Golgi network transport vesicle
MTF1	metal regulatory transcription factor 1	Homo sapiens metal regulatory transcription factor 1 (MTF1), mRNA	NM_005955	1p33	Chromosome 1, NC_000001.11 (37809567..37859624, complement)	DNA binding///RNA polymerase II core promoter proximal region sequence-specific DNA binding///RNA polymerase II core promoter sequence-specific DNA binding///core promoter binding///histone acetyltransferase binding///metal ion binding///protein binding///transcription coactivator activity///transcription factor activity, sequence-specific DNA binding///transcriptional activator activity, RNA pol…	positive regulation of transcription from RNA polymerase II promoter///regulation of transcription from RNA polymerase II promoter///response to cadmium ion///response to metal ion///response to oxidative stress///transcription from RNA polymerase II promoter	nucleoplasm///nucleus
DBT	dihydrolipoamide branched chain transacylase E2	Homo sapiens dihydrolipoamide branched chain transacylase E2 (DBT), mRNA	NM_001918	1p31	Chromosome 1, NC_000001.11 (100186922..100249864, complement)	dihydrolipoyllysine-residue (2-methylpropanoyl)transferase activity///ubiquitin protein ligase binding	branched-chain amino acid catabolic process///glyoxylate metabolic process	mitochondrial alpha-ketoglutarate dehydrogenase complex///mitochondrial matrix///mitochondrial nucleoid///mitochondrion
LIPT1	lipoyltransferase 1	Homo sapiens lipoyltransferase 1 (LIPT1), transcript variant 1, mRNA	NM_015929	2q11.2	Chromosome 2, NC_000002.12 (99154955..99163157)	transferase activity, transferring acyl groups	cellular protein modification process///glyoxylate metabolic process///lipid metabolic process///protein lipoylation	mitochondrial matrix
CDKN2A	cyclin dependent kinase inhibitor 2A	Homo sapiens cyclin dependent kinase inhibitor 2A (CDKN2A), transcript variant 1, mRNA	NM_000077	9p21	Chromosome 9, NC_000009.12 (21967752..21995043, complement)	NF-kappaB binding///cyclin-dependent protein serine/threonine kinase inhibitor activity///poly(A) RNA binding///protein binding///protein kinase binding	G1/S transition of mitotic cell cycle///Ras protein signal transduction///cell cycle arrest///cell cycle arrest///cellular senescence///negative regulation of NF-kappaB transcription factor activity///negative regulation of cell growth///negative regulation of cell proliferation///negative regulation of cell proliferation///negative regulation of cell-matrix adhesion///negative regulation of cycl…	cytoplasm///cytosol///nucleus///senescence-associated heterochromatin focus
PDHB	pyruvate dehydrogenase (lipoamide) beta	Human pyruvate dehydrogenase E1-beta subunit mRNA, complete cds	M34055	3p21.1-p14.2	Chromosome 3, NC_000003.12 (58427630..58433852, complement)	protein binding///contributes_to pyruvate dehydrogenase (NAD+) activity///pyruvate dehydrogenase (acetyl-transferring) activity///pyruvate dehydrogenase activity	acetyl-CoA biosynthetic process from pyruvate///glucose metabolic process///glyoxylate metabolic process///mitochondrial acetyl-CoA biosynthetic process from pyruvate///pyruvate metabolic process///regulation of acetyl-CoA biosynthetic process from pyruvate///tricarboxylic acid cycle	extracellular exosome///mitochondrial matrix///mitochondrion///nucleoplasm///nucleus///pyruvate dehydrogenase complex
DLD	dihydrolipoamide dehydrogenase	Human dihydrolipoamide dehydrogenase mRNA, complete cds	J03620	7q31-q32	Chromosome 7, NC_000007.14 (107891107..107921198)	NAD binding///dihydrolipoyl dehydrogenase activity///flavin adenine dinucleotide binding///lipoamide binding///contributes_to pyruvate dehydrogenase (NAD+) activity	2-oxoglutarate metabolic process///aging///branched-chain amino acid catabolic process///cell redox homeostasis///dihydrolipoamide metabolic process///gastrulation///glyoxylate metabolic process///lipoate metabolic process///lysine catabolic process///mitochondrial acetyl-CoA biosynthetic process from pyruvate///mitochondrial electron transport, NADH to ubiquinone///proteolysis///pyruvate metabol…	acrosomal matrix///cilium///mitochondrial matrix///mitochondrion///myelin sheath///nucleoplasm///oxoglutarate dehydrogenase complex///pyruvate dehydrogenase complex
DLAT	dihydrolipoamide S-acetyltransferase	Homo sapiens M2 mitochondrial autoantigen dihydrolipoamide acetyltransferase mRNA, complete cds	J03866	11q23.1	Chromosome 11, NC_000011.10 (112024814..112064278)	dihydrolipoyllysine-residue acetyltransferase activity///dihydrolipoyllysine-residue acetyltransferase activity///protein binding///contributes_to pyruvate dehydrogenase (NAD+) activity///contributes_to pyruvate dehydrogenase (NAD+) activity	acetyl-CoA biosynthetic process from pyruvate///glucose metabolic process///glyoxylate metabolic process///pyruvate metabolic process///regulation of acetyl-CoA biosynthetic process from pyruvate///sleep///tricarboxylic acid cycle	mitochondrial matrix///mitochondrial pyruvate dehydrogenase complex///mitochondrion///myelin sheath///pyruvate dehydrogenase complex
GLS	glutaminase	Homo sapiens glutaminase isoform M precursor, mRNA, complete cds	AF097495	2q32-q34	Chromosome 2, NC_000002.12 (190880821..190965552)	glutaminase activity///glutaminase activity///glutaminase activity///protein binding	cellular amino acid biosynthetic process///chemical synaptic transmission///glutamate biosynthetic process///glutamate biosynthetic process///glutamate secretion///glutamine catabolic process///glutamine catabolic process///protein homotetramerization///regulation of respiratory gaseous exchange by neurological system process///suckling behavior	cytosol///mitochondrial matrix///mitochondrial matrix///mitochondrion///mitochondrion
LIAS	lipoic acid synthetase			4p14	Chromosome 4, NC_000004.12 (39459022..39477653)	4 iron, 4 sulfur cluster binding///lipoate synthase activity///lipoate synthase activity///lipoate synthase activity///metal ion binding	glyoxylate metabolic process///inflammatory response///lipoate biosynthetic process///lipoate biosynthetic process///neural tube closure///protein lipoylation///response to lipopolysaccharide///response to oxidative stress	mitochondrial matrix///mitochondrion///mitochondrion
DLST	dihydrolipoamide S-succinyltransferase	E2k=alpha-ketoglutarate dehydrogenase complex dihydrolipoyl succinyltransferase [human, fetal brain, mRNA, 2987 nt]	S72422	14q24.3	Chromosome 14, NC_000014.9 (74881891..74903747)	chaperone binding///dihydrolipoyllysine-residue succinyltransferase activity///heat shock protein binding	2-oxoglutarate metabolic process///L-lysine catabolic process to acetyl-CoA via saccharopine///NADH metabolic process///generation of precursor metabolites and energy///glyoxylate metabolic process///lysine catabolic process///tricarboxylic acid cycle	extracellular exosome///membrane///mitochondrial matrix///myelin sheath///nucleus///oxoglutarate dehydrogenase complex///plasma membrane

## Sheet: Fig1A
ATP7A
ATP7B
CDKN2A
DBT
DLAT
DLD
DLST
FDX1
GCSH
GLS
LIAS
LIPT1
MTF1
PDHA1
PDHB
SLC31A1

## Sheet: Fig1B
Hugo_Symbol	Entrez_Gene_Id	Center	NCBI_Build	Chromosome	Start_Position	End_Position	Strand	Consequence	Variant_Classification	Variant_Type	Reference_Allele	Tumor_Seq_Allele1	Tumor_Seq_Allele2	dbSNP_RS	dbSNP_Val_Status	Tumor_Sample_Barcode	Matched_Norm_Sample_Barcode	Match_Norm_Seq_Allele1	Match_Norm_Seq_Allele2	Tumor_Validation_Allele1	Tumor_Validation_Allele2	Match_Norm_Validation_Allele1	Match_Norm_Validation_Allele2	Verification_Status	Validation_Status	Mutation_Status	Sequencing_Phase	Sequence_Source	Validation_Method	Score	BAM_File	Sequencer	t_ref_count	t_alt_count	n_ref_count	n_alt_count	HGVSc	HGVSp	HGVSp_Short
MTF1	0	.	GRCh37	1	38305626	38305626	+	stop_gained	Nonsense_Mutation	SNP	G	G	A	novel	.	TCGA-3M-AB46	TCGA-3M-AB46-10	G	G	.	.	.	.	.	.	.	.	.	.	.	.	.	62	38	69	0	ENST00000373036.4:c.613C>T	p.Gln205Ter	p.Q205*
DLAT	0	.	GRCh37	11	111916693	111916693	+	missense_variant,splice_region_variant	Missense_Mutation	SNP	A	A	C	.	.	TCGA-B7-5816	TCGA-B7-5816-10	A	A	.	.	.	.	.	.	.	.	.	.	.	.	.	51	16	68	0	ENST00000280346.6:c.1397A>C	p.Lys466Thr	p.K466T
GLS	0	.	GRCh37	2	191785880	191785880	+	frameshift_variant	Frame_Shift_Del	DEL	T	T	-	novel	.	TCGA-B7-A5TI	TCGA-B7-A5TI-10	T	T	.	.	.	.	.	.	.	.	.	.	.	.	.	96	44	80	0	ENST00000320717.3:c.1085del	p.Leu362Ter	p.L362*
DLAT	0	.	GRCh37	11	111922036	111922036	+	missense_variant	Missense_Mutation	SNP	G	G	A	rs782632175	.	TCGA-BR-4201	TCGA-BR-4201-11	G	G	.	.	.	.	.	.	.	.	.	.	.	.	.	62	14	101	0	ENST00000280346.6:c.1477G>A	p.Glu493Lys	p.E493K
MTF1	0	.	GRCh37	1	38288328	38288328	+	missense_variant	Missense_Mutation	SNP	G	G	A	.	.	TCGA-BR-4292	TCGA-BR-4292-11	G	G	.	.	.	.	.	.	.	.	.	.	.	.	.	59	11	83	0	ENST00000373036.4:c.1232C>T	p.Thr411Ile	p.T411I
MTF1	0	.	GRCh37	1	38305655	38305655	+	missense_variant	Missense_Mutation	SNP	G	G	A	.	.	TCGA-BR-4292	TCGA-BR-4292-11	G	G	.	.	.	.	.	.	.	.	.	.	.	.	.	53	26	71	0	ENST00000373036.4:c.584C>T	p.Thr195Met	p.T195M
LIPT1	0	.	GRCh37	2	99779031	99779031	+	missense_variant	Missense_Mutation	SNP	C	C	T	.	.	TCGA-BR-4292	TCGA-BR-4292-11	C	C	.	.	.	.	.	.	.	.	.	.	.	.	.	61	34	75	0	ENST00000393477.3:c.611C>T	p.Ala204Val	p.A204V
ATP7B	0	.	GRCh37	13	52515321	52515321	+	missense_variant	Missense_Mutation	SNP	C	C	T	rs377297166	.	TCGA-BR-4362	TCGA-BR-4362-11	C	C	.	.	.	.	.	.	.	.	.	.	.	.	.	72	67	125	1	ENST00000242839.4:c.3452G>A	p.Arg1151His	p.R1151H
MTF1	0	.	GRCh37	1	38304325	38304325	+	stop_gained	Nonsense_Mutation	SNP	G	G	A	.	.	TCGA-BR-4362	TCGA-BR-4362-11	G	G	.	.	.	.	.	.	.	.	.	.	.	.	.	111	32	119	0	ENST00000373036.4:c.751C>T	p.Arg251Ter	p.R251*
LIPT1	0	.	GRCh37	2	99778781	99778781	+	frameshift_variant	Frame_Shift_Del	DEL	A	A	-	rs780042765	.	TCGA-BR-4362	TCGA-BR-4362-11	A	A	.	.	.	.	.	.	.	.	.	.	.	.	.	78	29	105	0	ENST00000393477.3:c.368delA	p.Lys123SerfsTer8	p.K123Sfs*8
CDKN2A	0	.	GRCh37	9	21970967	21970967	+	missense_variant	Missense_Mutation	SNP	G	G	A	rs755927351	.	TCGA-BR-4362	TCGA-BR-4362-11	G	G	.	.	.	.	.	.	.	.	.	.	.	.	.	47	9	44	1	ENST00000304494.5:c.391C>T	p.Arg131Cys	p.R131C
ATP7A	0	.	GRCh37	X	77244200	77244200	+	stop_gained	Nonsense_Mutation	SNP	A	A	T	.	.	TCGA-BR-4362	TCGA-BR-4362-11	A	A	.	.	.	.	.	.	.	.	.	.	.	.	.	506	18	488	0	ENST00000341514.6:c.583A>T	p.Lys195Ter	p.K195*
CDKN2A	0	.	GRCh37	9	21971119	21971119	+	missense_variant	Missense_Mutation	SNP	C	C	T	.	.	TCGA-BR-4366	TCGA-BR-4366-11	C	C	.	.	.	.	.	.	.	.	.	.	.	.	.	25	26	26	0	ENST00000304494.5:c.239G>A	p.Arg80Gln	p.R80Q
ATP7B	0	.	GRCh37	13	52515217	52515217	+	missense_variant,splice_region_variant	Missense_Mutation	SNP	C	C	T	.	.	TCGA-BR-6452	TCGA-BR-6452-10	C	C	.	.	.	.	.	.	.	.	.	.	.	.	.	61	9	82	0	ENST00000242839.4:c.3556G>A	p.Gly1186Ser	p.G1186S
ATP7B	0	.	GRCh37	13	52523920	52523920	+	stop_gained	Nonsense_Mutation	SNP	G	G	A	.	.	TCGA-BR-6452	TCGA-BR-6452-10	G	G	.	.	.	.	.	.	.	.	.	.	.	.	.	97	8	134	0	ENST00000242839.4:c.2743C>T	p.Gln915Ter	p.Q915*
ATP7B	0	.	GRCh37	13	52539088	52539088	+	missense_variant	Missense_Mutation	SNP	C	C	T	rs760501309	.	TCGA-BR-6452	TCGA-BR-6452-10	C	C	.	.	.	.	.	.	.	.	.	.	.	.	.	102	18	126	0	ENST00000242839.4:c.1789G>A	p.Val597Ile	p.V597I
GLS	0	.	GRCh37	2	191796330	191796330	+	missense_variant	Missense_Mutation	SNP	A	A	T	.	.	TCGA-BR-6452	TCGA-BR-6452-10	A	A	.	.	.	.	.	.	.	.	.	.	.	.	.	52	5	88	0	ENST00000320717.3:c.1617A>T	p.Lys539Asn	p.K539N
GLS	0	.	GRCh37	2	191819388	191819388	+	splice_donor_variant	Splice_Site	SNP	T	T	C	.	.	TCGA-BR-6452	TCGA-BR-6452-10	T	T	.	.	.	.	.	.	.	.	.	.	.	.	.	64	8	70	0	ENST00000320717.3:c.1789+2T>C		p.X597_splice
LIPT1	0	.	GRCh37	2	99778419	99778419	+	splice_acceptor_variant	Splice_Site	SNP	G	G	A	novel	.	TCGA-BR-6452	TCGA-BR-6452-10	G	G	.	.	.	.	.	.	.	.	.	.	.	.	.	24	7	62	0	ENST00000393477.3:c.-1-1G>A		p.X1_splice
LIPT1	0	.	GRCh37	2	99778504	99778504	+	frameshift_variant	Frame_Shift_Del	DEL	A	A	-	novel	.	TCGA-BR-6452	TCGA-BR-6452-10	A	A	.	.	.	.	.	.	.	.	.	.	.	.	.	94	14	122	0	ENST00000393477.3:c.89del	p.Asn30MetfsTer26	p.N30Mfs*26
ATP7A	0	.	GRCh37	X	77254041	77254041	+	missense_variant	Missense_Mutation	SNP	A	A	T	.	.	TCGA-BR-6452	TCGA-BR-6452-10	A	A	.	.	.	.	.	.	.	.	.	.	.	.	.	200	47	273	0	ENST00000341514.6:c.1403A>T	p.Asn468Ile	p.N468I
DLST	0	.	GRCh37	14	75361105	75361105	+	missense_variant	Missense_Mutation	SNP	G	G	A	.	.	TCGA-BR-7707	TCGA-BR-7707-10	G	G	.	.	.	.	.	.	.	.	.	.	.	.	.	143	13	170	0	ENST00000334220.4:c.763G>A	p.Asp255Asn	p.D255N
DLAT	0	.	GRCh37	11	111896977	111896977	+	frameshift_variant	Frame_Shift_Del	DEL	A	A	-	rs782221985,rs782369906	.	TCGA-BR-7851	TCGA-BR-7851-11	A	A	.	.	.	.	.	.	.	.	.	.	.	.	.	26	9	35	0	ENST00000280346.6:c.342delA	p.Glu115ArgfsTer10	p.E115Rfs*10
LIPT1	0	.	GRCh37	2	99778781	99778781	+	frameshift_variant	Frame_Shift_Del	DEL	A	A	-	rs780042765	.	TCGA-BR-7851	TCGA-BR-7851-11	A	A	.	.	.	.	.	.	.	.	.	.	.	.	.	22	17	31	0	ENST00000393477.3:c.368delA	p.Lys123SerfsTer8	p.K123Sfs*8
LIAS	0	.	GRCh37	4	39465194	39465194	+	missense_variant	Missense_Mutation	SNP	G	G	A	novel	.	TCGA-BR-8059	TCGA-BR-8059-10	G	G	.	.	.	.	.	.	.	.	.	.	.	.	.	29	3	45	0	ENST00000261434.3:c.362G>A	p.Gly121Glu	p.G121E
ATP7A	0	.	GRCh37	X	77245353	77245353	+	missense_variant	Missense_Mutation	SNP	T	T	C	.	.	TCGA-BR-8284	TCGA-BR-8284-10	T	T	.	.	.	.	.	.	.	.	.	.	.	.	.	173	19	188	1	ENST00000341514.6:c.1235T>C	p.Leu412Pro	p.L412P
MTF1	0	.	GRCh37	1	38281160	38281160	+	missense_variant	Missense_Mutation	SNP	G	G	A	.	.	TCGA-BR-8361	TCGA-BR-8361-10	G	G	.	.	.	.	.	.	.	.	.	.	.	.	.	22	13	102	0	ENST00000373036.4:c.1910C>T	p.Ala637Val	p.A637V
GLS	0	.	GRCh37	2	191760352	191760352	+	missense_variant	Missense_Mutation	SNP	G	G	A	rs773887348	.	TCGA-BR-8361	TCGA-BR-8361-10	G	G	.	.	.	.	.	.	.	.	.	.	.	.	.	48	20	99	0	ENST00000320717.3:c.506G>A	p.Arg169Gln	p.R169Q
ATP7B	0	.	GRCh37	13	52518300	52518300	+	missense_variant	Missense_Mutation	SNP	G	G	A	rs587783309	.	TCGA-BR-8382	TCGA-BR-8382-10	G	G	.	.	.	.	.	.	.	.	.	.	.	.	.	50	20	52	0	ENST00000242839.4:c.3188C>T	p.Ala1063Val	p.A1063V
CDKN2A	0	.	GRCh37	9	21970981	21970981	+	missense_variant	Missense_Mutation	SNP	A	A	T	rs104894098	.	TCGA-BR-8487	TCGA-BR-8487-10	A	A	.	.	.	.	.	.	.	.	.	.	.	.	.	30	20	48	0	ENST00000304494.5:c.377T>A	p.Val126Asp	p.V126D
ATP7A	0	.	GRCh37	X	77266709	77266709	+	missense_variant	Missense_Mutation	SNP	C	C	T	.	.	TCGA-BR-8487	TCGA-BR-8487-10	C	C	.	.	.	.	.	.	.	.	.	.	.	.	.	64	28	158	0	ENST00000341514.6:c.1906C>T	p.Arg636Trp	p.R636W
ATP7A	0	.	GRCh37	X	77284891	77284891	+	stop_gained	Nonsense_Mutation	SNP	C	C	T	.	.	TCGA-BR-8487	TCGA-BR-8487-10	C	C	.	.	.	.	.	.	.	.	.	.	.	.	.	84	29	184	0	ENST00000341514.6:c.3061C>T	p.Gln1021Ter	p.Q1021*
ATP7B	0	.	GRCh37	13	52509016	52509016	+	missense_variant	Missense_Mutation	SNP	A	A	G	.	.	TCGA-BR-8591	TCGA-BR-8591-10	A	A	.	.	.	.	.	.	.	.	.	.	.	.	.	102	27	187	0	ENST00000242839.4:c.4274T>C	p.Val1425Ala	p.V1425A
LIPT1	0	.	GRCh37	2	99778504	99778504	+	frameshift_variant	Frame_Shift_Del	DEL	A	A	-	novel	.	TCGA-BR-8591	TCGA-BR-8591-10	A	A	.	.	.	.	.	.	.	.	.	.	.	.	.	93	26	108	0	ENST00000393477.3:c.89del	p.Asn30MetfsTer26	p.N30Mfs*26
LIPT1	0	.	GRCh37	2	99778781	99778781	+	frameshift_variant	Frame_Shift_Del	DEL	A	A	-	rs780042765	.	TCGA-BR-8591	TCGA-BR-8591-10	A	A	.	.	.	.	.	.	.	.	.	.	.	.	.	36	20	103	0	ENST00000393477.3:c.368delA	p.Lys123SerfsTer8	p.K123Sfs*8
ATP7A	0	.	GRCh37	X	77245091	77245091	+	missense_variant	Missense_Mutation	SNP	T	T	A	.	.	TCGA-BR-8676	TCGA-BR-8676-10	T	T	.	.	.	.	.	.	.	.	.	.	.	.	.	126	11	179	0	ENST00000341514.6:c.973T>A	p.Ser325Thr	p.S325T
FDX1	0	.	GRCh37	11	110333089	110333089	+	missense_variant	Missense_Mutation	SNP	G	G	A	.	.	TCGA-BR-8680	TCGA-BR-8680-10	G	G	.	.	.	.	.	.	.	.	.	.	.	.	.	29	21	94	0	ENST00000260270.2:c.452G>A	p.Gly151Asp	p.G151D
GLS	0	.	GRCh37	2	191759964	191759964	+	missense_variant	Missense_Mutation	SNP	A	A	C	.	.	TCGA-BR-8680	TCGA-BR-8680-10	A	A	.	.	.	.	.	.	.	.	.	.	.	.	.	64	30	85	0	ENST00000320717.3:c.473A>C	p.Lys158Thr	p.K158T
LIPT1	0	.	GRCh37	2	99779151	99779151	+	missense_variant	Missense_Mutation	SNP	A	A	G	rs377138952	.	TCGA-BR-8680	TCGA-BR-8680-10	A	A	.	.	.	.	.	.	.	.	.	.	.	.	.	49	23	86	0	ENST00000393477.3:c.731A>G	p.His244Arg	p.H244R
PDHB	0	.	GRCh37	3	58417336	58417336	+	missense_variant	Missense_Mutation	SNP	G	G	A	.	.	TCGA-BR-8680	TCGA-BR-8680-10	G	G	.	.	.	.	.	.	.	.	.	.	.	.	.	99	46	146	0	ENST00000302746.6:c.287C>T	p.Ala96Val	p.A96V
MTF1	0	.	GRCh37	1	38288031	38288031	+	missense_variant	Missense_Mutation	SNP	G	G	A	rs750186282	.	TCGA-BR-A4PE	TCGA-BR-A4PE-10	G	G	.	.	.	.	.	.	.	.	.	.	.	.	.	26	6	62	0	ENST00000373036.4:c.1529C>T	p.Ala510Val	p.A510V
ATP7B	0	.	GRCh37	13	52513215	52513215	+	missense_variant	Missense_Mutation	SNP	C	C	T	rs532177115	.	TCGA-BR-A4QL	TCGA-BR-A4QL-10	C	C	.	.	.	.	.	.	.	.	.	.	.	.	.	57	34	123	1	ENST00000242839.4:c.3671G>A	p.Arg1224Gln	p.R1224Q
MTF1	0	.	GRCh37	1	38288281	38288281	+	missense_variant	Missense_Mutation	SNP	G	G	T	.	.	TCGA-BR-A4QL	TCGA-BR-A4QL-10	G	G	.	.	.	.	.	.	.	.	.	.	.	.	.	39	26	79	0	ENST00000373036.4:c.1279C>A	p.Leu427Ile	p.L427I
CDKN2A	0	.	GRCh37	9	21971111	21971111	+	missense_variant	Missense_Mutation	SNP	G	G	A	rs121913385	.	TCGA-CD-5799	TCGA-CD-5799-10	G	G	.	.	.	.	.	.	.	.	.	.	.	.	.	4	10	12	0	ENST00000304494.5:c.247C>T	p.His83Tyr	p.H83Y
DLST	0	.	GRCh37	14	75361090	75361090	+	missense_variant	Missense_Mutation	SNP	A	A	G	rs376668007	.	TCGA-CD-8532	TCGA-CD-8532-10	A	A	.	.	.	.	.	.	.	.	.	.	.	.	.	117	35	253	0	ENST00000334220.4:c.748A>G	p.Thr250Ala	p.T250A
CDKN2A	0	.	GRCh37	9	21974695	21974695	+	stop_gained	Nonsense_Mutation	SNP	G	G	T	.	.	TCGA-CD-A489	TCGA-CD-A489-10	G	G	.	.	.	.	.	.	.	.	.	.	.	.	.	208	219	183	0	ENST00000304494.5:c.132C>A	p.Tyr44Ter	p.Y44*
ATP7B	0	.	GRCh37	13	52548764	52548764	+	missense_variant	Missense_Mutation	SNP	T	T	C	.	.	TCGA-CD-A4MG	TCGA-CD-A4MG-10	T	T	.	.	.	.	.	.	.	.	.	.	.	.	.	100	30	80	0	ENST00000242839.4:c.592A>G	p.Arg198Gly	p.R198G
LIPT1	0	.	GRCh37	2	99778781	99778781	+	frameshift_variant	Frame_Shift_Del	DEL	A	A	-	rs780042765	.	TCGA-CD-A4MG	TCGA-CD-A4MG-10	A	A	.	.	.	.	.	.	.	.	.	.	.	.	.	46	21	44	0	ENST00000393477.3:c.368delA	p.Lys123SerfsTer8	p.K123Sfs*8
DLD	0	.	GRCh37	7	107558368	107558368	+	splice_acceptor_variant	Splice_Site	DEL	G	G	-	novel	.	TCGA-CD-A4MH	TCGA-CD-A4MH-10	G	G	.	.	.	.	.	.	.	.	.	.	.	.	.	74	24	63	0	ENST00000205402.5:c.1238del	p.Gly413ValfsTer27	p.G413Vfs*27
DLST	0	.	GRCh37	14	75359617	75359617	+	frameshift_variant	Frame_Shift_Del	DEL	C	C	-	novel	.	TCGA-CD-A4MI	TCGA-CD-A4MI-10	C	C	.	.	.	.	.	.	.	.	.	.	.	.	.	81	10	58	0	ENST00000334220.4:c.527del	p.Pro176LeufsTer27	p.P176Lfs*27
LIAS	0	.	GRCh37	4	39462464	39462464	+	frameshift_variant	Frame_Shift_Del	DEL	A	A	-	rs748571616,rs764858363	.	TCGA-CD-A4MJ	TCGA-CD-A4MJ-10	A	A	.	.	.	.	.	.	.	.	.	.	.	.	.	136	48	161	0	ENST00000261434.3:c.107delA	p.Lys36ArgfsTer31	p.K36Rfs*31
LIAS	0	.	GRCh37	4	39471655	39471655	+	missense_variant	Missense_Mutation	SNP	C	C	T	rs775053206	.	TCGA-CD-A4MJ	TCGA-CD-A4MJ-10	C	C	.	.	.	.	.	.	.	.	.	.	.	.	.	50	10	63	0	ENST00000261434.3:c.754C>T	p.Arg252Trp	p.R252W
MTF1	0	.	GRCh37	1	38304324	38304324	+	missense_variant	Missense_Mutation	SNP	C	C	T	rs779682329	.	TCGA-CG-4305	TCGA-CG-4305-10	C	C	.	.	.	.	.	.	.	.	.	.	.	.	.	89	23	107	0	ENST00000373036.4:c.752G>A	p.Arg251Gln	p.R251Q
ATP7A	0	.	GRCh37	X	77243797	77243797	+	missense_variant	Missense_Mutation	SNP	G	G	C	.	.	TCGA-CG-4438	TCGA-CG-4438-10	G	G	.	.	.	.	.	.	.	.	.	.	.	.	.	250	58	318	0	ENST00000341514.6:c.180G>C	p.Lys60Asn	p.K60N
DLST	0	.	GRCh37	14	75361033	75361033	+	missense_variant	Missense_Mutation	SNP	C	C	T	.	.	TCGA-CG-4442	TCGA-CG-4442-10	C	C	.	.	.	.	.	.	.	.	.	.	.	.	.	143	75	236	0	ENST00000334220.4:c.691C>T	p.Arg231Trp	p.R231W
CDKN2A	0	.	GRCh37	9	21971106	21971106	+	missense_variant	Missense_Mutation	SNP	G	G	A	.	.	TCGA-CG-4442	TCGA-CG-4442-10	G	G	.	.	.	.	.	.	.	.	.	.	.	.	.	41	19	24	0	ENST00000361570.3:c.418C>T	p.Arg140Cys	p.R140C
DBT	0	.	GRCh37	1	100696362	100696362	+	frameshift_variant	Frame_Shift_Del	DEL	T	T	-	rs398123668	.	TCGA-CG-4465	TCGA-CG-4465-10	T	T	.	.	.	.	.	.	.	.	.	.	.	.	.	71	31	37	0	ENST00000370132.4:c.360delA	p.Lys120AsnfsTer6	p.K120Nfs*6
ATP7A	0	.	GRCh37	X	77245137	77245137	+	missense_variant	Missense_Mutation	SNP	C	C	T	.	.	TCGA-CG-4477	TCGA-CG-4477-10	C	C	.	.	.	.	.	.	.	.	.	.	.	.	.	366	27	446	0	ENST00000341514.6:c.1019C>T	p.Pro340Leu	p.P340L
ATP7B	0	.	GRCh37	13	52548584	52548584	+	missense_variant	Missense_Mutation	SNP	T	T	C	rs763787884	.	TCGA-CG-5721	TCGA-CG-5721-11	T	T	.	.	.	.	.	.	.	.	.	.	.	.	.	181	42	252	0	ENST00000242839.4:c.772A>G	p.Thr258Ala	p.T258A
DLD	0	.	GRCh37	7	107542829	107542829	+	missense_variant	Missense_Mutation	SNP	T	T	G	.	.	TCGA-D7-6526	TCGA-D7-6526-10	T	T	.	.	.	.	.	.	.	.	.	.	.	.	.	58	8	59	0	ENST00000205402.5:c.258T>G	p.Ile86Met	p.I86M
GLS	0	.	GRCh37	2	191796341	191796341	+	missense_variant	Missense_Mutation	SNP	G	G	A	.	.	TCGA-D7-6528	TCGA-D7-6528-10	G	G	.	.	.	.	.	.	.	.	.	.	.	.	.	65	11	60	0	ENST00000320717.3:c.1628G>A	p.Arg543Gln	p.R543Q
ATP7B	0	.	GRCh37	13	52509058	52509058	+	missense_variant	Missense_Mutation	SNP	C	C	T	rs769672624	.	TCGA-D7-6817	TCGA-D7-6817-10	C	C	.	.	.	.	.	.	.	.	.	.	.	.	.	87	32	124	0	ENST00000242839.4:c.4232G>A	p.Arg1411Gln	p.R1411Q
GLS	0	.	GRCh37	2	191818296	191818296	+	missense_variant	Missense_Mutation	SNP	G	G	T	.	.	TCGA-D7-A4YV	TCGA-D7-A4YV-10	G	G	.	.	.	.	.	.	.	.	.	.	.	.	.	186	43	272	0	ENST00000320717.3:c.1656G>T	p.Lys552Asn	p.K552N
ATP7B	0	.	GRCh37	13	52539057	52539057	+	missense_variant	Missense_Mutation	SNP	T	T	G	rs775080615	.	TCGA-D7-A4YY	TCGA-D7-A4YY-10	T	T	.	.	.	.	.	.	.	.	.	.	.	.	.	79	48	93	0	ENST00000242839.4:c.1820A>C	p.Lys607Thr	p.K607T
DBT	0	.	GRCh37	1	100696418	100696418	+	missense_variant	Missense_Mutation	SNP	G	G	T	.	.	TCGA-EQ-8122	TCGA-EQ-8122-10	G	G	.	.	.	.	.	.	.	.	.	.	.	.	.	38	10	138	1	ENST00000370132.4:c.304C>A	p.Gln102Lys	p.Q102K
DLAT	0	.	GRCh37	11	111904183	111904183	+	missense_variant	Missense_Mutation	SNP	A	A	G	.	.	TCGA-F1-6177	TCGA-F1-6177-10	A	A	.	.	.	.	.	.	.	.	.	.	.	.	.	27	11	74	0	ENST00000280346.6:c.716A>G	p.Glu239Gly	p.E239G
GCSH	0	.	GRCh37	16	81124283	81124283	+	missense_variant,splice_region_variant	Missense_Mutation	SNP	G	G	A	.	.	TCGA-F1-6177	TCGA-F1-6177-10	G	G	.	.	.	.	.	.	.	.	.	.	.	.	.	51	31	62	0	ENST00000315467.3:c.151C>T	p.Arg51Cys	p.R51C
LIAS	0	.	GRCh37	4	39462463	39462464	+	frameshift_variant	Frame_Shift_Ins	INS	-	-	A	rs756293310	.	TCGA-F1-6177	TCGA-F1-6177-10	-	-	.	.	.	.	.	.	.	.	.	.	.	.	.	87	56	182	0	ENST00000261434.3:c.107dup	p.Glu37GlyfsTer16	p.E37Gfs*16
ATP7B	0	.	GRCh37	13	52515271	52515271	+	missense_variant	Missense_Mutation	SNP	C	C	T	rs777879359	.	TCGA-F1-6874	TCGA-F1-6874-10	C	C	.	.	.	.	.	.	.	.	.	.	.	.	.	95	27	100	0	ENST00000242839.4:c.3502G>A	p.Ala1168Thr	p.A1168T
MTF1	0	.	GRCh37	1	38289411	38289411	+	missense_variant	Missense_Mutation	SNP	G	G	A	rs763643120	.	TCGA-FP-7829	TCGA-FP-7829-10	G	G	.	.	.	.	.	.	.	.	.	.	.	.	.	57	17	103	0	ENST00000373036.4:c.1142C>T	p.Thr381Met	p.T381M
CDKN2A	0	.	GRCh37	9	21974697	21974697	+	frameshift_variant	Frame_Shift_Del	DEL	A	A	-	novel	.	TCGA-FP-8099	TCGA-FP-8099-10	A	A	.	.	.	.	.	.	.	.	.	.	.	.	.	106	44	230	0	ENST00000304494.5:c.130del	p.Tyr44ThrfsTer9	p.Y44Tfs*9
CDKN2A	0	.	GRCh37	9	21971024	21971024	+	frameshift_variant	Frame_Shift_Del	DEL	G	G	-	.	.	TCGA-HF-7136	TCGA-HF-7136-10	G	G	.	.	.	.	.	.	.	.	.	.	.	.	.	44	14	44	0	ENST00000304494.5:c.334del	p.Arg112ValfsTer34	p.R112Vfs*34
CDKN2A	0	.	GRCh37	9	21974715	21974732	+	inframe_deletion	In_Frame_Del	DEL	GCAGCGCCCCCGCCTCCA	GCAGCGCCCCCGCCTCCA	-	.	.	TCGA-HF-7136	TCGA-HF-7136-10	GCAGCGCCCCCGCCTCCA	GCAGCGCCCCCGCCTCCA	.	.	.	.	.	.	.	.	.	.	.	.	.	88	32	90	0	ENST00000304494.5:c.95_112delTGGAGGCGGGGGCGCTGC	p.Leu32_Leu37del	p.L32_L37del
DLAT	0	.	GRCh37	11	111899335	111899335	+	missense_variant	Missense_Mutation	SNP	G	G	A	rs782189104	.	TCGA-HF-A5NB	TCGA-HF-A5NB-10	G	G	.	.	.	.	.	.	.	.	.	.	.	.	.	46	27	83	0	ENST00000280346.6:c.478G>A	p.Gly160Arg	p.G160R
CDKN2A	0	.	GRCh37	9	21974720	21974721	+	frameshift_variant	Frame_Shift_Ins	INS	-	-	C	rs398123152	.	TCGA-HJ-7597	TCGA-HJ-7597-10	-	-	.	.	.	.	.	.	.	.	.	.	.	.	.	99	71	53	0	ENST00000304494.5:c.106dupG	p.Ala36GlyfsTer8	p.A36Gfs*8
LIAS	0	.	GRCh37	4	39471655	39471655	+	missense_variant	Missense_Mutation	SNP	C	C	T	rs775053206	.	TCGA-HU-A4G8	TCGA-HU-A4G8-10	C	C	.	.	.	.	.	.	.	.	.	.	.	.	.	32	14	40	0	ENST00000261434.3:c.754C>T	p.Arg252Trp	p.R252W
CDKN2A	0	.	GRCh37	9	21971088	21971089	+	frameshift_variant	Frame_Shift_Ins	INS	-	-	A	novel	.	TCGA-HU-A4G8	TCGA-HU-A4G8-10	-	-	.	.	.	.	.	.	.	.	.	.	.	.	.	69	17	51	0	ENST00000304494.5:c.269dup	p.Leu91ProfsTer29	p.L91Pfs*29
CDKN2A	0	.	GRCh37	9	21974679	21974679	+	stop_gained,splice_region_variant	Nonsense_Mutation	SNP	G	G	A	.	.	TCGA-HU-A4G8	TCGA-HU-A4G8-10	G	G	.	.	.	.	.	.	.	.	.	.	.	.	.	213	71	241	0	ENST00000304494.5:c.148C>T	p.Gln50Ter	p.Q50*
ATP7B	0	.	GRCh37	13	52524252	52524252	+	missense_variant	Missense_Mutation	SNP	G	G	A	rs121907994	.	TCGA-HU-A4GN	TCGA-HU-A4GN-10	G	G	.	.	.	.	.	.	.	.	.	.	.	.	.	55	16	61	0	ENST00000242839.4:c.2621C>T	p.Ala874Val	p.A874V
ATP7A	0	.	GRCh37	X	77301978	77301978	+	missense_variant	Missense_Mutation	SNP	C	C	T	rs782062633	.	TCGA-HU-A4GQ	TCGA-HU-A4GQ-10	C	C	.	.	.	.	.	.	.	.	.	.	.	.	.	75	76	149	0	ENST00000341514.6:c.4414C>T	p.Arg1472Cys	p.R1472C
ATP7A	0	.	GRCh37	X	77258620	77258620	+	missense_variant	Missense_Mutation	SNP	T	T	C	.	.	TCGA-HU-A4GT	TCGA-HU-A4GT-10	T	T	.	.	.	.	.	.	.	.	.	.	.	.	.	118	12	256	0	ENST00000341514.6:c.1594T>C	p.Tyr532His	p.Y532H
DBT	0	.	GRCh37	1	100661908	100661908	+	missense_variant	Missense_Mutation	SNP	T	T	C	.	.	TCGA-HU-A4GU	TCGA-HU-A4GU-10	T	T	.	.	.	.	.	.	.	.	.	.	.	.	.	83	37	155	0	ENST00000370132.4:c.1352A>G	p.Asp451Gly	p.D451G
CDKN2A	0	.	GRCh37	9	21971114	21971114	+	missense_variant	Missense_Mutation	SNP	C	C	T	.	.	TCGA-HU-A4GX	TCGA-HU-A4GX-10	C	C	.	.	.	.	.	.	.	.	.	.	.	.	.	52	15	38	0	ENST00000304494.5:c.244G>A	p.Val82Met	p.V82M
PDHB	0	.	GRCh37	3	58413835	58413835	+	missense_variant	Missense_Mutation	SNP	T	T	C	rs767192593	.	TCGA-HU-A4GY	TCGA-HU-A4GY-10	T	T	.	.	.	.	.	.	.	.	.	.	.	.	.	28	6	42	0	ENST00000302746.6:c.1006A>G	p.Lys336Glu	p.K336E
DLST	0	.	GRCh37	14	75359617	75359617	+	frameshift_variant	Frame_Shift_Del	DEL	C	C	-	novel	.	TCGA-HU-A4H3	TCGA-HU-A4H3-10	C	C	.	.	.	.	.	.	.	.	.	.	.	.	.	57	26	61	0	ENST00000334220.4:c.527del	p.Pro176LeufsTer27	p.P176Lfs*27
DLD	0	.	GRCh37	7	107545454	107545454	+	missense_variant	Missense_Mutation	SNP	C	C	A	rs541087836	.	TCGA-HU-A4H4	TCGA-HU-A4H4-11	C	C	.	.	.	.	.	.	.	.	.	.	.	.	.	45	6	46	0	ENST00000205402.5:c.389C>A	p.Ala130Glu	p.A130E
CDKN2A	0	.	GRCh37	9	21971132	21971132	+	missense_variant	Missense_Mutation	SNP	C	C	T	rs774633329	.	TCGA-HU-A4H8	TCGA-HU-A4H8-10	C	C	.	.	.	.	.	.	.	.	.	.	.	.	.	32	19	39	0	ENST00000304494.5:c.226G>A	p.Ala76Thr	p.A76T
ATP7A	0	.	GRCh37	X	77289155	77289155	+	missense_variant	Missense_Mutation	SNP	G	G	T	.	.	TCGA-HU-A4H8	TCGA-HU-A4H8-10	G	G	.	.	.	.	.	.	.	.	.	.	.	.	.	4	17	44	1	ENST00000341514.6:c.3347G>T	p.Gly1116Val	p.G1116V
CDKN2A	0	.	GRCh37	9	21971000	21971000	+	stop_gained	Nonsense_Mutation	SNP	C	C	A	.	.	TCGA-IN-8663	TCGA-IN-8663-10	C	C	.	.	.	.	.	.	.	.	.	.	.	.	.	40	30	37	0	ENST00000304494.5:c.358G>T	p.Glu120Ter	p.E120*
ATP7B	0	.	GRCh37	13	52535989	52535989	+	missense_variant	Missense_Mutation	SNP	T	T	C	novel	.	TCGA-IN-A6RL	TCGA-IN-A6RL-10	T	T	.	.	.	.	.	.	.	.	.	.	.	.	.	95	19	108	0	ENST00000242839.4:c.1930A>G	p.Lys644Glu	p.K644E
ATP7A	0	.	GRCh37	X	77245413	77245413	+	missense_variant	Missense_Mutation	SNP	G	G	A	novel	.	TCGA-IN-A6RN	TCGA-IN-A6RN-10	G	G	.	.	.	.	.	.	.	.	.	.	.	.	.	82	5	124	0	ENST00000341514.6:c.1295G>A	p.Arg432Lys	p.R432K
DLD	0	.	GRCh37	7	107559676	107559676	+	missense_variant	Missense_Mutation	SNP	C	C	T	rs527263746	.	TCGA-IN-A6RS	TCGA-IN-A6RS-10	C	C	.	.	.	.	.	.	.	.	.	.	.	.	.	130	94	268	0	ENST00000205402.5:c.1502C>T	p.Ala501Val	p.A501V
CDKN2A	0	.	GRCh37	9	21974760	21974760	+	missense_variant	Missense_Mutation	SNP	C	C	G	.	.	TCGA-IN-A7NT	TCGA-IN-A7NT-10	C	C	.	.	.	.	.	.	.	.	.	.	.	.	.	23	20	66	0	ENST00000304494.5:c.67G>C	p.Gly23Arg	p.G23R
ATP7A	0	.	GRCh37	X	77245439	77245439	+	missense_variant	Missense_Mutation	SNP	G	G	A	novel	.	TCGA-IN-AB1X	TCGA-IN-AB1X-10	G	G	.	.	.	.	.	.	.	.	.	.	.	.	.	186	26	183	0	ENST00000341514.6:c.1321G>A	p.Asp441Asn	p.D441N
DLD	0	.	GRCh37	7	107557908	107557908	+	splice_donor_variant	Splice_Site	SNP	G	G	A	novel	.	TCGA-KB-A93G	TCGA-KB-A93G-10	G	G	.	.	.	.	.	.	.	.	.	.	.	.	.	120	12	82	0	ENST00000205402.5:c.1236+1G>A		p.X412_splice
DLAT	0	.	GRCh37	11	111896976	111896976	+	missense_variant	Missense_Mutation	SNP	G	G	A	novel	.	TCGA-MX-A5UJ	TCGA-MX-A5UJ-10	G	G	.	.	.	.	.	.	.	.	.	.	.	.	.	23	6	15	0	ENST00000280346.6:c.334G>A	p.Glu112Lys	p.E112K
PDHB	0	.	GRCh37	3	58413867	58413867	+	missense_variant	Missense_Mutation	SNP	A	A	G	novel	.	TCGA-MX-A5UJ	TCGA-MX-A5UJ-10	A	A	.	.	.	.	.	.	.	.	.	.	.	.	.	48	9	34	0	ENST00000302746.6:c.974T>C	p.Val325Ala	p.V325A
CDKN2A	0	.	GRCh37	9	21974679	21974679	+	stop_gained,splice_region_variant	Nonsense_Mutation	SNP	G	G	A	.	.	TCGA-MX-A663	TCGA-MX-A663-10	G	G	.	.	.	.	.	.	.	.	.	.	.	.	.	187	108	326	0	ENST00000304494.5:c.148C>T	p.Gln50Ter	p.Q50*
CDKN2A	0	.	GRCh37	9	21971138	21971138	+	missense_variant	Missense_Mutation	SNP	C	C	A	rs760640852	.	TCGA-R5-A7O7	TCGA-R5-A7O7-10	C	C	.	.	.	.	.	.	.	.	.	.	.	.	.	12	6	19	0	ENST00000304494.5:c.220G>T	p.Asp74Tyr	p.D74Y
DLD	0	.	GRCh37	7	107546756	107546756	+	frameshift_variant	Frame_Shift_Del	DEL	A	A	-	.	.	TCGA-R5-A7ZI	TCGA-R5-A7ZI-10	A	A	.	.	.	.	.	.	.	.	.	.	.	.	.	75	38	52	0	ENST00000205402.5:c.633delA	p.Val212PhefsTer12	p.V212Ffs*12
FDX1	0	.	GRCh37	11	110306593	110306593	+	missense_variant	Missense_Mutation	SNP	G	G	A	rs761435469	.	TCGA-RD-A7C1	TCGA-RD-A7C1-10	G	G	.	.	.	.	.	.	.	.	.	.	.	.	.	57	21	75	0	ENST00000260270.2:c.221G>A	p.Arg74His	p.R74H
MTF1	0	.	GRCh37	1	38323317	38323317	+	missense_variant	Missense_Mutation	SNP	C	C	G	novel	.	TCGA-RD-A8N1	TCGA-RD-A8N1-10	C	C	.	.	.	.	.	.	.	.	.	.	.	.	.	67	12	88	0	ENST00000373036.4:c.14G>C	p.Ser5Thr	p.S5T
CDKN2A	0	.	GRCh37	9	21971139	21971139	+	stop_gained	Nonsense_Mutation	SNP	G	G	A	rs730881679	.	TCGA-SW-A7EA	TCGA-SW-A7EA-10	G	G	.	.	.	.	.	.	.	.	.	.	.	.	.	11	3	11	0	ENST00000361570.3:c.385C>T	p.Arg129Ter	p.R129*
DLD	0	.	GRCh37	7	107559534	107559534	+	missense_variant	Missense_Mutation	SNP	A	A	G	novel	.	TCGA-VQ-A8E3	TCGA-VQ-A8E3-10	A	A	.	.	.	.	.	.	.	.	.	.	.	.	.	76	32	84	0	ENST00000205402.5:c.1454A>G	p.His485Arg	p.H485R
DLD	0	.	GRCh37	7	107557304	107557304	+	missense_variant	Missense_Mutation	SNP	G	G	A	novel	.	TCGA-VQ-A8E7	TCGA-VQ-A8E7-10	G	G	.	.	.	.	.	.	.	.	.	.	.	.	.	74	81	153	0	ENST00000205402.5:c.941G>A	p.Gly314Asp	p.G314D
ATP7B	0	.	GRCh37	13	52509127	52509127	+	missense_variant	Missense_Mutation	SNP	G	G	A	rs371458882	.	TCGA-VQ-A8P2	TCGA-VQ-A8P2-10	G	G	.	.	.	.	.	.	.	.	.	.	.	.	.	26	18	52	0	ENST00000242839.4:c.4163C>T	p.Ala1388Val	p.A1388V
ATP7B	0	.	GRCh37	13	52518247	52518247	+	stop_gained,splice_region_variant	Nonsense_Mutation	SNP	C	C	A	novel	.	TCGA-VQ-A8P2	TCGA-VQ-A8P2-10	C	C	.	.	.	.	.	.	.	.	.	.	.	.	.	13	7	33	0	ENST00000242839.4:c.3241G>T	p.Glu1081Ter	p.E1081*
DLST	0	.	GRCh37	14	75368996	75368996	+	missense_variant	Missense_Mutation	SNP	C	C	T	rs368884448	.	TCGA-VQ-A8P2	TCGA-VQ-A8P2-10	C	C	.	.	.	.	.	.	.	.	.	.	.	.	.	15	16	32	0	ENST00000334220.4:c.1325C>T	p.Ala442Val	p.A442V
LIPT1	0	.	GRCh37	2	99778781	99778781	+	frameshift_variant	Frame_Shift_Del	DEL	A	A	-	rs780042765	.	TCGA-VQ-A8P2	TCGA-VQ-A8P2-10	A	A	.	.	.	.	.	.	.	.	.	.	.	.	.	29	26	47	0	ENST00000393477.3:c.368delA	p.Lys123SerfsTer8	p.K123Sfs*8
SLC31A1	0	.	GRCh37	9	116018478	116018478	+	missense_variant	Missense_Mutation	SNP	C	C	T	novel	.	TCGA-VQ-A8P2	TCGA-VQ-A8P2-10	C	C	.	.	.	.	.	.	.	.	.	.	.	.	.	21	31	73	0	ENST00000374212.4:c.50C>T	p.Thr17Ile	p.T17I
CDKN2A	0	.	GRCh37	9	21971190	21971190	+	missense_variant	Missense_Mutation	SNP	G	G	A	rs771138120	.	TCGA-VQ-A8P2	TCGA-VQ-A8P2-10	G	G	.	.	.	.	.	.	.	.	.	.	.	.	.	6	3	18	0	ENST00000361570.3:c.334C>T	p.Arg112Cys	p.R112C
ATP7A	0	.	GRCh37	X	77294453	77294453	+	missense_variant	Missense_Mutation	SNP	C	C	T	rs782786661	.	TCGA-VQ-A8P2	TCGA-VQ-A8P2-10	C	C	.	.	.	.	.	.	.	.	.	.	.	.	.	14	29	38	0	ENST00000341514.6:c.3631C>T	p.Arg1211Trp	p.R1211W
ATP7A	0	.	GRCh37	X	77296164	77296164	+	missense_variant	Missense_Mutation	SNP	C	C	A	novel	.	TCGA-VQ-A8P2	TCGA-VQ-A8P2-10	C	C	.	.	.	.	.	.	.	.	.	.	.	.	.	86	12	121	0	ENST00000341514.6:c.3734C>A	p.Ser1245Tyr	p.S1245Y
DLD	0	.	GRCh37	7	107558430	107558430	+	missense_variant	Missense_Mutation	SNP	C	C	T	novel	.	TCGA-VQ-A8PE	TCGA-VQ-A8PE-10	C	C	.	.	.	.	.	.	.	.	.	.	.	.	.	47	27	115	0	ENST00000205402.5:c.1298C>T	p.Ala433Val	p.A433V
ATP7B	0	.	GRCh37	13	52542609	52542609	+	missense_variant	Missense_Mutation	SNP	C	C	T	rs757281957	.	TCGA-VQ-A8PO	TCGA-VQ-A8PO-10	C	C	.	.	.	.	.	.	.	.	.	.	.	.	.	38	7	45	0	ENST00000242839.4:c.1678G>A	p.Ala560Thr	p.A560T
ATP7B	0	.	GRCh37	13	52513206	52513206	+	missense_variant	Missense_Mutation	SNP	G	G	A	novel	.	TCGA-VQ-A91D	TCGA-VQ-A91D-10	G	G	.	.	.	.	.	.	.	.	.	.	.	.	.	61	45	128	0	ENST00000242839.4:c.3680C>T	p.Ala1227Val	p.A1227V
DLST	0	.	GRCh37	14	75355992	75355992	+	missense_variant	Missense_Mutation	SNP	A	A	G	rs141349679	.	TCGA-VQ-A91D	TCGA-VQ-A91D-10	A	A	.	.	.	.	.	.	.	.	.	.	.	.	.	42	19	57	0	ENST00000334220.4:c.214A>G	p.Thr72Ala	p.T72A
CDKN2A	0	.	GRCh37	9	21971193	21971193	+	stop_gained	Nonsense_Mutation	SNP	G	G	A	novel	.	TCGA-VQ-A91D	TCGA-VQ-A91D-10	G	G	.	.	.	.	.	.	.	.	.	.	.	.	.	15	10	16	0	ENST00000361570.3:c.331C>T	p.Gln111Ter	p.Q111*
ATP7A	0	.	GRCh37	X	77271282	77271282	+	missense_variant	Missense_Mutation	SNP	C	C	T	rs374162669	.	TCGA-VQ-A91D	TCGA-VQ-A91D-10	C	C	.	.	.	.	.	.	.	.	.	.	.	.	.	15	26	47	0	ENST00000341514.6:c.2530C>T	p.Arg844Cys	p.R844C
DLAT	0	.	GRCh37	11	111896977	111896977	+	frameshift_variant	Frame_Shift_Del	DEL	A	A	-	rs782221985,rs782369906	.	TCGA-VQ-A91K	TCGA-VQ-A91K-10	A	A	.	.	.	.	.	.	.	.	.	.	.	.	.	20	7	19	0	ENST00000280346.6:c.342delA	p.Glu115ArgfsTer10	p.E115Rfs*10
ATP7B	0	.	GRCh37	13	52524492	52524492	+	missense_variant	Missense_Mutation	SNP	C	C	T	rs374592960	.	TCGA-VQ-A91K	TCGA-VQ-A91K-10	C	C	.	.	.	.	.	.	.	.	.	.	.	.	.	13	9	42	0	ENST00000242839.4:c.2491G>A	p.Val831Ile	p.V831I
CDKN2A	0	.	GRCh37	9	21974780	21974780	+	missense_variant	Missense_Mutation	SNP	A	A	C	.	.	TCGA-VQ-A91V	TCGA-VQ-A91V-10	A	A	.	.	.	.	.	.	.	.	.	.	.	.	.	5	6	41	0	ENST00000304494.5:c.47T>G	p.Leu16Arg	p.L16R
ATP7A	0	.	GRCh37	X	77243898	77243898	+	missense_variant	Missense_Mutation	SNP	C	C	T	novel	.	TCGA-VQ-A94T	TCGA-VQ-A94T-10	C	C	.	.	.	.	.	.	.	.	.	.	.	.	.	166	81	219	0	ENST00000341514.6:c.281C>T	p.Ala94Val	p.A94V
CDKN2A	0	.	GRCh37	9	21971113	21971113	+	missense_variant	Missense_Mutation	SNP	A	A	T	novel	.	TCGA-VQ-AA64	TCGA-VQ-AA64-10	A	A	.	.	.	.	.	.	.	.	.	.	.	.	.	6	4	24	0	ENST00000304494.5:c.245T>A	p.Val82Glu	p.V82E
CDKN2A	0	.	GRCh37	9	21971120	21971120	+	stop_gained	Nonsense_Mutation	SNP	G	G	A	rs121913388	.	TCGA-VQ-AA6I	TCGA-VQ-AA6I-10	G	G	.	.	.	.	.	.	.	.	.	.	.	.	.	4	10	19	0	ENST00000304494.5:c.238C>T	p.Arg80Ter	p.R80*

## Sheet: Fig1D
Gene	Chromosome	CNV_gain	variable_gain	CNV_loss	variable_loss
DBT	2	0.00228311	gain	0.00228311	loss
LIAS	6	0	gain	0.00228311	loss
SLC31A1	9	0.00228311	gain	0.00228311	loss
DLST	13	0.00228311	gain	0.00228311	loss
PDHB	5	0.00228311	gain	0.00456621	loss
FDX1	10	0.00456621	gain	0.00684931	loss
DLAT	11	0.00684931	gain	0.00684931	loss
GCSH	14	0.00684931	gain	0.00684931	loss
ATP7A	16	0.00913242	gain	0.00684931	loss
GLS	4	0.0114155	gain	0.00228311	loss
PDHA1	15	0.00456621	gain	0.0114155	loss
MTF1	1	0.0136986	gain	0.00228311	loss
DLD	7	0.0182648	gain	0.00228311	loss
ATP7B	12	0.0182648	gain	0.00684931	loss
LIPT1	3	0	gain	0.0479452	loss
CDKN2A	8	0.00228311	gain	0.114155	loss

## Sheet: Fig1E
	ATP7A	ATP7B	CDKN2A	DBT	DLAT	DLD	DLST	FDX1	GCSH	GLS	LIAS	LIPT1	MTF1	PDHA1	PDHB	SLC31A1
ATP7A	1	-0.0383651	-0.0524174	0.259082	-0.2762	-0.268715	-0.220175	-0.194672	-0.317487	-0.198587	-0.132438	-0.00980525	0.0437132	-0.228323	-0.168963	-0.211331
ATP7B	-0.0383651	1	0.122237	-0.152907	0.0421438	0.129556	0.170127	0.281653	-0.0266922	-0.0881433	0.0776143	-0.106769	-0.0508498	0.208386	-0.0705173	0.221527
CDKN2A	-0.0524174	0.122237	1	-0.125154	0.203327	0.0035823	-0.0170342	0.156083	0.126182	0.222348	-0.163031	-0.18542	-0.0198198	0.184964	0.0794356	0.0565001
DBT	0.259082	-0.152907	-0.125154	1	-0.485703	-0.36796	0.00431559	-0.490126	-0.179285	0.00450552	-0.209057	-0.158943	0.207625	-0.220788	-0.0835698	-0.168788
DLAT	-0.2762	0.0421438	0.203327	-0.485703	1	0.354892	0.206201	0.6272	0.360783	0.101079	0.308027	0.0968259	-0.0270124	0.382721	0.2539	0.235282
DLD	-0.268715	0.129556	0.0035823	-0.36796	0.354892	1	0.166074	0.4356	0.19333	0.121756	0.360182	0.263528	-0.124757	0.309859	0.145112	0.0118384
DLST	-0.220175	0.170127	-0.0170342	0.00431559	0.206201	0.166074	1	0.116732	0.0936623	0.00476665	0.232087	-0.0487226	0.00574049	0.287394	0.04801	0.170181
FDX1	-0.194672	0.281653	0.156083	-0.490126	0.6272	0.4356	0.116732	1	0.185727	0.10509	0.189641	0.0696023	-0.0865488	0.359406	0.106901	0.205189
GCSH	-0.317487	-0.0266922	0.126182	-0.179285	0.360783	0.19333	0.0936623	0.185727	1	0.232694	0.140592	0.0854785	-0.15058	0.266406	0.248409	0.0243333
GLS	-0.198587	-0.0881433	0.222348	0.00450552	0.101079	0.121756	0.00476665	0.10509	0.232694	1	-0.0916204	0.0349201	-0.182576	0.0425582	0.0453325	-0.0831519
LIAS	-0.132438	0.0776143	-0.163031	-0.209057	0.308027	0.360182	0.232087	0.189641	0.140592	-0.0916204	1	0.318994	-0.0477724	0.161616	0.0415893	0.176327
LIPT1	-0.00980525	-0.106769	-0.18542	-0.158943	0.0968259	0.263528	-0.0487226	0.0696023	0.0854785	0.0349201	0.318994	1	-0.0455415	-0.0215684	0.175097	-0.137172
MTF1	0.0437132	-0.0508498	-0.0198198	0.207625	-0.0270124	-0.124757	0.00574049	-0.0865488	-0.15058	-0.182576	-0.0477724	-0.0455415	1	-0.048402	-0.126606	0.123626
PDHA1	-0.228323	0.208386	0.184964	-0.220788	0.382721	0.309859	0.287394	0.359406	0.266406	0.0425582	0.161616	-0.0215684	-0.048402	1	-0.0734108	0.237485
PDHB	-0.168963	-0.0705173	0.0794356	-0.0835698	0.2539	0.145112	0.04801	0.106901	0.248409	0.0453325	0.0415893	0.175097	-0.126606	-0.0734108	1	-0.283999
SLC31A1	-0.211331	0.221527	0.0565001	-0.168788	0.235282	0.0118384	0.170181	0.205189	0.0243333	-0.0831519	0.176327	-0.137172	0.123626	0.237485	-0.283999	1

## Sheet: Fig1F
	GCIY	OCUM-1	LMSU	SNU-668	MKN-45	NCI-N87	SNU-216	GSU	KE-39	SNU-16	Hs 746T	FU97	SNU-601	GSS	MKN74	SH-10-TC	KATO III	HGC-27	AGS	SNU-719	NUGC-3	SNU-1	23132/87	SK-GT-2	SNU-638	CCLF_UPGI_0005_T
ATP7A	0.0744846	0.118222	0.0549983	-0.00211952	-0.722989	0.264821	-0.377444	-0.172711	-0.493725	0.137783	-0.454944	0.0630284	-0.445025	-0.0276734	0.0837756	-0.086379	-0.0111449	0.0330857	-0.0149539	-0.688507	0.094985	0.0791394	-0.173388	-0.442514	-0.0250215	-0.205759
ATP7B	-0.0893857	0.199313	0.197262	0.14662	-0.0300389	0.0533113	0.0169808	0.0721473	0.261507	-0.341009	0.0747325	0.0607974	-0.0309708	0.306988	0.0749964	-0.138482	-0.0592164	-0.0681608	0.0959247	-0.00551661	0.00401315	0.00972404	0.189057	0.167983	0.106061	-0.0321815
CDKN2A	0.104603	0.0127906	-0.15198	-0.0862838	-0.258839	-0.0741132	-0.143046	-0.258877	-0.00788251	0.050911	0.0124213	0.146263	0.0435728	0.146629	-0.0965322	-0.155917	-0.101002	-0.0865221	-0.141652	-0.149153	-0.104107	0.111435	0.0541333	-0.0067138	0.245584	-0.183446
DBT	-0.0268031	-0.134699	-0.17076	0.0305473	-0.143277	-0.0555817	-0.0876486	-0.0696365	-0.0353212	-0.518437	-0.115845	-0.0314386	-0.2324	-0.0540842	-0.18485	-0.0546757	-0.0561396	-0.273262	-0.0493394	-0.126568	-0.201882	-0.174803	-0.26631	-0.0975229	-0.177451	-0.0637618
DLAT	-0.169749	-0.075838	-0.028623	0.0133922	-0.0679526	0.10639	0.00197144	0.124644	0.0508315	-0.313703	-0.0471555	-0.213498	-0.380146	-0.269734	-0.143331	0.0339547	-0.0142411	0.102601	-0.00978491	-0.144749	-0.00595679	-0.0190021	-0.0636129	-0.0710407	0.021273	0.0817158
DLD	-0.64501	-0.0307341	-0.0210979	-0.302056	-0.620287	-0.333191	-0.476236	-0.145567	-0.0584018	0.0919369	-0.178698	-0.508345	-0.363327	-1.05066	-0.415881	-0.542207	-0.620398	0.0739413	-0.322331	-0.273514	-0.469735	-0.372985	-0.382004	-0.223183	-0.612767	-0.162753
DLST	-0.65827	-0.181267	-0.12412	-0.65867	-0.405014	-0.0876939	-0.251344	-0.291184	-0.213726	-0.665698	-0.206439	-0.066868	-0.561715	-0.421151	-0.461911	-0.486537	-0.611433	-0.0652306	-0.464086	-0.360645	-0.70554	-0.413601	-0.503417	-0.321696	-0.573685	-0.373945
FDX1	-0.829045	-0.104909	-0.541835	-0.812194	-0.922667	-0.649041	-0.475253	-0.349165	-0.432799	0.0592034	-0.242021	-0.872929	-0.521838	-0.585395	-0.584843	-0.590247	-0.364289	-0.429528	-0.445686	-0.559085	-0.516252	-0.573648	-0.560094	-0.361826	-0.495753	-0.445714
GCSH	-0.581507	-0.304877	-0.272303	-0.398236	-0.631521	-0.357855	-0.343103	-0.250752	-0.480419	-1.23104	-0.501038	-0.454015	-0.545678	-0.599749	-0.430733	-0.341269	-0.680217	-0.14165	-0.128779	-0.309495	-0.477616	-0.584036	-0.373847	-0.124792	-0.440558	-0.0836823
GLS	0.0589236	-0.513121	-0.43244	-0.439496	0.387194	-0.180244	-0.171754	-0.301385	-0.0470611	-0.111826	-0.156462	-0.0130726	-0.495195	0.154369	-0.106309	-0.267425	-0.140292	-0.117958	-0.0361493	-0.00490355	-0.137461	0.062726	-0.414629	-0.262006	-0.34761	-0.109129
LIAS	-0.867498	-0.519611	-0.170059	-0.776041	-0.85749	-0.178892	-0.486196	-0.469948	-0.200308	-0.116407	-0.270672	-0.426937	-0.551854	-0.900905	-0.304529	-0.569845	-0.778716	0.0159385	-0.50375	-0.539676	-0.715619	-0.409116	-0.387571	-0.332467	-0.754123	-0.136731
LIPT1	-0.287423	-0.168908	-0.0711721	-0.284676	-0.384323	-0.208423	-0.211913	-0.171574	-0.132156	0.21481	-0.392069	-0.277944	-0.173231	-0.41699	-0.206042	-0.510124	-0.860973	0.00602818	-0.382053	-0.373356	-0.28953	-0.429636	-0.459417	-0.305195	-0.422428	-0.345533
MTF1	-0.0217099	-0.229574	-0.163837	-0.163988	-0.0783038	-0.0499052	-0.024454	0.226983	-0.155525	-0.248542	-0.199404	-1.22316	0.164115	-0.249725	-1.05125	0.182657	-0.122233	-0.249589	-0.0959013	0.0517172	0.0821135	0.130218	-0.0223619	-0.0375187	0.165932	-0.138223
PDHA1	-0.235511	-0.174779	0.0326013	0.0728266	-0.140674	-0.0593301	0.197912	0.0919309	0.285957	-0.485787	0.106643	-0.0962975	-0.443059	-0.428635	-0.449705	-0.182564	-0.197415	0.394789	-0.0891341	-0.0870754	-0.12104	0.0364	0.0313499	0.0466417	-0.000126825	0.149928
PDHB	-0.135288	-0.413307	0.063005	-0.228812	-0.400253	-0.32492	0.000169584	0.201201	0.271985	0.402136	-0.0100323	-0.0503054	-0.409084	-0.504614	-0.297796	0.358953	-0.228316	0.0929601	0.149999	-0.240133	-0.196121	0.0170445	0.0148682	0.175982	-0.0320596	0.300835
SLC31A1	-0.299466	0.00921193	-0.196994	-0.506055	-0.214184	-0.295247	-0.095223	-0.176655	-0.203007	0.0346241	-0.0379794	-0.702179	-0.210591	-0.351393	-0.432278	-0.18225	-0.21265	-0.41423	-0.00617459	-0.191704	-0.181225	-0.389511	-0.211534	-0.0937135	-0.358995	-0.222006

[truncated: 19 more sheets: Fig1G, Fig2A, Fig2B,D, Fig2C,E, Fig2F, Fig3A, Fig3B, Fig3C, Fig3D, Fig3E, Fig4B, Fig4C, Fig4D-J, Fig5A, Fig5B,D, Fig6, Fig7B-D, Fig7F-H, Sheet1]
